# Supplementary material for: Safety of Ready-to-Eat Green Leafy Salads: Growth Potential of Listeria monocytogenes During Shelf Life
Source: Foods. 2026 Mar 25;15(7):1136. doi: 10.3390/foods15071136 (PMC13072739; doi:10.3390/foods15071136)
Supplement: Supplementary file 1 [file foods-15-01136-s001.zip]

Archive with 3 entries (3 files):
- Supplementary_Table_S1_Delta_CI.pdf
- Supplementary_Table_S2_ANOVA.pdf
- Supplementary_Table_S3_Tukey.pdf
